# Supplementary material for: 18F-FDG PET/CT-based radiomics nomogram could predict bone marrow involvement in pediatric neuroblastoma
Source: Insights Imaging. 2022 Sep 4;13:144. doi: 10.1186/s13244-022-01283-8 (PMC9440965; doi:10.1186/s13244-022-01283-8)
Supplement: Supplementary file 1 — Additional file 1. Complete dataset. [file 13244_2022_1283_MOESM1_ESM.csv]

	id	train_test	label_BMM	Rad_score	gender	age	MYCN	a1p	a11q	INSS	COG	NSE	SF	LDH	VMA	HVA	Long_tumor_diameter	SUVmax	SUVmean	MTV	TLG	CT_original_glrlm_LongRunEmphasis	CT_original_glrlm_RunVariance	CT_squareroot_glrlm_LongRunEmphasis	CT_logarithm_firstorder_Maximum	CT_logarithm_firstorder_Median	CT_logarithm_glszm_SmallAreaLowGrayLevelEmphasis	CT_gradient_firstorder_Minimum	CT_gradient_glszm_GrayLevelNonUniformityNormalized	CT_wavelet.LHL_firstorder_Median	CT_wavelet.LHL_ngtdm_Busyness	CT_wavelet.HLL_glszm_SmallAreaEmphasis	CT_wavelet.HLL_gldm_SmallDependenceLowGrayLevelEmphasis	CT_wavelet.HHL_glszm_GrayLevelNonUniformity	CT_wavelet.HHH_glcm_Correlation	CT_wavelet.HHH_glcm_Imc1	CT_wavelet.HHH_ngtdm_Strength	CT_wavelet.LLL_glszm_LargeAreaHighGrayLevelEmphasis	PET_original_glrlm_LongRunHighGrayLevelEmphasis	PET_original_glszm_SizeZoneNonUniformityNormalized	PET_original_glszm_SmallAreaEmphasis	PET_square_firstorder_Skewness	PET_square_glcm_Imc1	PET_square_glcm_MCC	PET_square_glrlm_LongRunHighGrayLevelEmphasis	PET_square_glszm_LowGrayLevelZoneEmphasis	PET_square_gldm_DependenceVariance	PET_square_gldm_LargeDependenceHighGrayLevelEmphasis	PET_square_ngtdm_Coarseness
1	13627747	0	1	0.824424171	0	4.22	0	0	1	1	1	625	346.8	590	162.46	36.416	13.3	3.96796379	1.651965184	260.672	430.6210684	29.18957166	17.15956321	3.384873777	828.0395909	533.3729154	0.000598748	0	0.269510926	-0.057367529	7.670033638	0.561922164	0.000164847	97.07272727	-0.025514605	-0.020028794	0.002382854	5062797747	891.2043109	0.450616721	0.697391038	21.65881713	-0.552759848	0.859190315	1002.34824	0.033780404	35.10755231	767.6395334	0.002039573
2	13574827	0	0	-0.300493787	1	2.77	1	1	0	0	1	130.4	117.2	603	21.724	3.482	6.5	6.162705554	1.869318736	49.376	92.29948192	18.10354482	8.940252577	3.26518785	637.208152	536.8629846	0.001373026	0	0.484444444	0.006055312	1.839831769	0.536155331	0.001325517	14.91176471	-0.025452126	-0.020603015	0.005091481	7008982.228	110.5972066	0.212690443	0.473066222	2.40172155	-0.360254853	0.804070644	27.05509208	0.38797466	64.59367257	531.6907362	0.004746922
3	13516679	0	1	0.569972736	0	3.41	1	1	0	1	1	1350	479.3	3319	97.438	49.236	7	3.368913515	1.656681416	71.616	118.6448963	6.804301221	2.887713755	2.00602901	681.7393521	538.8867719	0.00213577	0.25	0.142110611	-0.793888245	1.343774972	0.574704807	0.000274824	103.775	-0.010242917	-0.041379451	0.017548689	213908881.8	174.3698394	0.138321995	0.350471596	1.047871741	-0.34835163	0.577846364	68.93933728	0.625	29.80948459	590.1401072	0.010207865
4	13632220	0	0	-0.5505496	0	1.28	0	0	0	0	0	55.4	17.2	321	162.46	36.416	6.6	4.215833069	2.212892955	55.744	123.3555049	20.78667495	11.49370324	2.36930405	2255.639785	1389.826256	0.000358856	0	0.171908514	0.185036879	1.102306863	0.718175013	0.000362816	41.39635535	-0.017183625	-0.026331064	0.01504937	127077006.4	80.09656609	0.188773549	0.437809121	0.951597123	-0.273135604	0.76889748	49.5534191	0.580570101	24.29554828	1681.947401	0.004066571
5	13628482	0	1	0.893216216	1	1.91	1	0	0	1	1	300	132.7	990	55.467	7.365	20	5.988262001	2.659971254	369.536	982.9551372	25.66153944	15.1287754	3.441360783	811.3865414	541.1489829	0.00059218	0	0.213873897	-0.20780962	18.48566796	0.613639583	3.59E-05	116.657754	-0.021812303	-0.032880055	0.011480203	2194041156	174.1252996	0.193535397	0.448258976	1.21991242	-0.361830397	0.733332547	53.27212689	0.169871084	30.55809758	1000.886946	0.000560407
6	13414683	0	0	-0.988330016	1	0.59	0	0	0	1	0	65.4	135.3	1758	162.46	36.416	10.6	2.816461061	1.57981951	102.624	162.1273974	8.302054723	4.052539267	2.094991209	893.5607941	532.9270793	0.002189172	0.25	0.159612356	-0.114936115	2.172385089	0.608740066	0.00027203	156.7525773	-0.019288755	-0.035448703	0.008077708	457823046.8	295.2456799	0.113573407	0.312700635	0.083925893	-0.081300278	0.115780853	102.6842289	0.625	21.60794249	586.2240734	0.26712463
7	13399816	0	1	1.317343077	1	9.36	0	0	1	1	1	175.9	351.5	587	1208.764	199.563	6.2	9.108593704	3.765851576	61.76	232.5789933	6.805361345	3.208414963	2.120284555	923.6271349	540.244258	0.003831162	0.353553385	0.35467128	-1.167201187	3.655170358	0.529849401	0.000335554	73.03899721	-0.02335771	-0.019599801	0.00604722	2268714.158	209.2940342	0.235496384	0.491370202	1.120343887	-0.285109171	0.747663375	22.07535567	0.292638889	36.59961572	645.7131375	0.003086151
8	13728583	0	0	-2.610638683	0	1.81	0	0	0	0	0	18.8	32.3	578	5.236	1.469	2.2	1.134082381	1.018973042	0.768	0.782571296	2.171107004	0.431351004	1.425255618	681.513944	444.9342788	0.028868989	1.541103482	0.234567901	0.100119286	0.154363938	0.605552488	0.009524095	2.545454545	-0.032722073	-0.071929809	0.300366077	2111.686275	17.59651198	0.5	0.031533447	-0.434835469	0	1	5.367850247	1	21.1436673	212.3043478	1.00E+06
9	13430842	1	1	0.322945744	1	4.03	0	1	1	1	1	1255	865.9	1687	207.973	32.888	9.3	5.729888355	1.958132573	176.96	346.51114	15.45857409	8.435873345	2.399278703	1489	741.3046624	0.000271652	0	0.163858895	0.235224472	1.040663591	0.606095618	8.70E-05	113.8850174	-0.021121449	-0.043258153	0.015600047	1219598913	118.9255725	0.14056134	0.37585356	1.545000504	-0.387892056	0.838458889	37.45622458	0.201873834	44.08379954	913.0106706	0.001496123
10	8568453	1	0	0.338149633	0	2.1	1	1	0	1	1	684	110.4	1936	28.85	45.524	11.7	5.928725958	3.053724405	368.832	1126.31128	26.52913874	15.49114191	4.33561158	739.1387714	552.0955583	0.000810655	0	0.185827883	-0.198529443	8.076313163	0.638844566	5.03E-05	80.56586826	-0.021332544	-0.034537852	0.010085675	3888362585	206.9754823	0.183909114	0.429616767	0.533110605	-0.268427041	0.789438347	60.79084932	0.45398701	24.59126049	2224.117345	0.00069134
11	13384085	0	1	1.370278361	1	3.98	0	0	1	1	1	265.7	98.4	339	162.46	36.416	3.4	5.368638109	1.232205287	43.552	53.66500468	6.918247816	3.12102771	2.041007244	1265.263478	711.0766576	0.001692821	0.353553385	0.124877127	-1.101416487	0.850048274	0.683537211	0.000451561	37.23140496	-0.027201638	-0.056207644	0.16927618	32305292.51	61.30452174	0.163771294	0.391249882	3.162911326	-0.329053738	0.793522531	22.5417133	0.072777762	59.14301931	414.8867585	0.008798859
12	13627621	0	0	-1.127777287	0	1.09	0	0	0	1	0	51.4	45.3	367	99.257	61.798	5.3	3.32507678	2.015010513	39.264	79.11737276	7.062494619	3.125597291	2.411823913	873.9521552	565.0603881	0.004802934	0.25	0.135874163	0.212637933	0.527766791	0.697878393	0.000685443	71.07349081	-0.015414622	-0.037411053	0.070227595	28154141.9	121.705946	0.136326531	0.352006877	0.529519457	-0.281114973	0.810465136	55.79213107	0.532858523	17.72554024	1900.044396	0.00593751
13	13435388	0	1	1.294077924	1	1.29	0	1	1	1	0	370	234.3	578	162.46	36.416	10.1	3.692281126	1.466606978	103.68	152.0578114	9.874741449	5.078858497	2.445296073	815.581461	548.5360807	0.001441763	0.25	0.152735727	-0.068441293	1.695962001	0.568952493	0.000279682	177.9284712	-0.025988277	-0.02238396	0.015031779	655989799.7	117.3720272	0.23155588	0.495164242	30.45979602	-0.436480903	0.726749281	94.84324537	0.127092711	23.89665432	578.0650394	0.044967017
14	13478124	0	0	-1.138742643	0	0.82	0	0	0	1	0	129.1	234.3	347	229.993	10.073	9	2.976453187	1.261640145	108.192	136.4993706	12.4150507	5.645674621	3.152261069	949.2641392	552.0955583	0.001810575	0	0.135254766	0.414567814	1.948111658	0.592301407	0.000107465	36.66871166	-0.017522995	-0.029115522	0.008195489	492681672	99.21723931	0.08035371	0.253070809	1.237124157	-0.281349829	0.762151711	33.90188125	0.365622196	37.92137074	951.3286248	0.001998432
15	13426406	0	1	0.306301564	1	1.23	1	1	0	1	1	875	356.2	4337	241.914	92.825	11	8.864632819	2.616837474	288.064	753.81667	21.64291651	12.18528086	3.923836542	801.9750038	511.9279106	0.001092755	0	0.209237344	-0.029452077	6.311206608	0.503394385	0.000372475	69.78411911	-0.019513706	-0.030484757	0.012969335	3105924981	209.1071867	0.209926351	0.463666691	1.156686937	-0.347715831	0.788530626	43.45309405	0.173415498	52.49067131	866.9563557	0.000814127
16	13332441	1	0	-0.266473064	0	2.28	1	1	0	1	1	852	205.9	2349	11.002	20.465	13.2	6.070169724	2.494395484	387.328	966.1492139	31.0531689	18.41977781	3.493209353	1090.975951	618.4581247	0.001675735	0	0.194330133	0.022693671	5.312302147	0.577816331	3.41E-05	72.11153119	-0.025991149	-0.022932988	0.004859934	544727673.4	232.8405133	0.185653655	0.435913956	0.551264681	-0.368603172	0.730398633	54.26976832	0.327876984	36.97995843	968.2015532	0.000596145
17	13714926	1	0	0.436938534	0	4.35	1	1	0	1	1	303.2	68.6	727	11.227	2.592	7.2	4.563850828	2.242852659	52.224	117.1307373	11.70911151	5.534401985	2.659015335	872.8717053	605.4617992	0.002477559	0	0.324099723	-0.169988848	5.941009867	0.523366011	0.000238493	35.44444444	-0.024306375	-0.01950627	0.011773587	8141055.892	57.31869391	0.176939513	0.423752935	1.625189692	-0.175374514	0.67923479	35.98916113	0.241496109	21.22289902	1054.837401	0.002851765
18	13744595	1	1	0.130561194	1	4.85	0	0	1	1	1	370	817.9	663	514.934	45.942	7.4	9.271757454	2.259725813	69.92	158.0000288	29.06351384	16.12940238	3.877433183	899.3110925	541.8005166	0.005390791	0.25	0.579081633	-0.80451094	7.661285757	0.552786695	0.000131338	34.58064516	-0.024825919	-0.020495513	0.00539299	18859986	131.5609633	0.209233017	0.463829616	4.431577909	-0.330710168	0.775868725	30.76415503	0.119072052	46.13476916	547.776823	0.003624077
19	13742272	0	0	-0.473907894	0	3.08	1	1	0	0	1	275	98.6	605	28.283	4.216	8.9	20.61468501	2.527714742	98.112	247.9991488	27.54568345	15.0526088	3.506556803	730.7169223	550.3501036	0.001771831	0	0.3568	-0.059725229	102.2655894	0.60086062	0.000546996	16.12903226	-0.025688835	-0.019114091	0.000204192	130652295.1	152.4545221	0.289529404	0.557297488	16.93902937	-0.340676002	0.656630844	97.34008448	0.141119929	24.29248549	586.7182252	0.039034382
20	13504526	0	1	0.933151676	0	4.74	1	1	0	1	1	2226	864.6	4495	15.433	14.172	7.1	5.18147745	3.041136121	42.4	128.9441715	7.834896997	3.288121098	2.576816135	831.6256526	558.4998546	0.001713461	0.25	0.410225922	0.043586544	3.159691914	0.564368819	0.000588654	40.38372093	-0.023156923	-0.024168857	0.008682785	111192155.1	125.1226572	0.186330888	0.423435735	0.705272862	-0.203803607	0.786002286	96.77588713	0.075593611	7.553650577	1821.440913	0.005651451
21	13339306	0	0	-0.149220881	0	1.4	0	0	1	1	0	237.5	40.2	492	1294.336	117.576	9	3.842784684	1.594134196	211.488	337.1402529	24.66172446	15.14376239	3.35823657	850.1874257	529.3257808	0.001075678	0	0.191655125	0.003033502	8.027385865	0.559012121	6.51E-05	158.4509091	-0.025427287	-0.017842602	0.002954098	1809279366	108.0796747	0.122811255	0.34782815	1.145882583	-0.352626698	0.873652689	54.47851737	0.149041565	36.07407366	1466.42284	0.001480579
22	13460181	0	0	-0.265207972	0	1.24	0	0	0	1	0	64.9	16.4	386	1331.688	1048.198	8.2	4.328817428	2.256152615	102.528	231.3188153	22.86200288	14.94196082	3.938386319	973.8663324	548.5360807	0.001531276	0	0.141749195	0.244682855	1.568297552	0.68777168	0.000153549	109.7733131	-0.017651893	-0.047963572	0.031050797	259539485.8	193.6801533	0.109758052	0.320591331	0.705653858	-0.300109676	0.848324067	89.12061357	0.192891224	21.78824218	3005.592661	0.003264638
23	13460269	1	0	-0.56348104	1	0.55	0	0	0	0	0	30.5	14.6	266	51.063	4.169	5.4	4.338323086	1.82994986	17.504	32.03144235	8.814433679	3.646045867	3.819504953	955.5805436	571.8196368	0.004114532	0.25	0.182040816	0.762285043	1.107293627	0.646024524	0.000448922	24.04803493	-0.012475225	-0.031078082	0.08697885	11630952.11	56.77245574	0.065197429	0.199068584	1.621824354	-0.305318166	0.824165213	38.51305086	0.12389479	22.31384008	853.3046422	0.012994006
24	13647171	1	1	-0.742991044	1	3.25	0	0	0	1	1	751	102.3	800	349.579	49.403	9.9	6.198089258	3.408622755	195.232	665.4722377	45.14563575	26.32452269	4.405569041	847.0652317	578.8590995	0.001427008	0	0.266580152	-0.063694561	16.351983	0.569928209	9.83E-05	55.8558952	-0.023105254	-0.019615916	0.003206597	573859358.8	187.6572548	0.218559451	0.468797064	0.493241256	-0.208640437	0.795621862	108.4089048	0.114937906	13.07000045	2674.712835	0.001387191
25	13338712	1	1	0.506228068	1	4.71	0	0	1	1	1	837.5	453.7	753	162.46	36.416	9	6.837354688	2.642773589	164.224	434.0068498	11.04506315	5.488478977	2.419756872	1136.000927	621.5895169	0.000976877	0	0.132071211	0.331976266	1.023272327	0.616657786	0.000156704	101.3696858	-0.014011528	-0.044629081	0.027982135	6003521.326	167.2241014	0.162827483	0.404202053	1.414811767	-0.253061092	0.796431409	47.08475879	0.18337834	24.39556551	1177.420323	0.002036163
26	13607204	0	1	0.112472569	0	3.93	0	0	1	1	1	293	459.7	562	750.847	109.963	11.6	4.325816146	2.201230523	104.768	230.6185194	22.33678044	12.45241006	3.237748808	897.6589601	556.9289746	0.00110296	0	0.269159741	-0.082566356	10.61208027	0.576294079	0.000206841	55.77777778	-0.024556222	-0.025752654	0.026342181	96592092.52	120.9101819	0.112056291	0.322632962	0.90944241	-0.329793632	0.754265601	29.28944923	0.50781746	34.38919893	904.1529175	0.001960666
27	13477486	1	1	0.313024314	0	1.95	0	0	1	1	1	814.5	115.8	1324	353.419	25.004	12.6	7.627652372	2.674930415	328.16	877.805165	42.23319674	26.01225629	4.485414153	861.0003863	544.888706	0.00107411	0	0.154388498	-0.029782461	5.675340259	0.649252372	6.88E-05	108.1818182	-0.020068966	-0.033310962	0.008589541	8499595026	178.6499788	0.188968858	0.433305026	1.416751704	-0.320565306	0.873147669	58.00518708	0.085564275	44.18513235	1272.143407	0.000923925
28	13376890	0	1	0.135060334	1	3.02	0	0	0	1	1	430	134.4	1176	606.588	23.662	6.9	4.312184608	1.81672234	55.744	101.2713701	24.18653957	13.76222503	3.474374912	730.9871213	529.3257808	0.00142384	0	0.279136448	-0.855148652	4.419593039	0.586897428	0.000269103	40.13868613	-0.023619332	-0.020544319	0.019495219	130207665.4	91.37530577	0.1178125	0.329585111	1.359169675	-0.296553953	0.637714303	27.61263974	0.250578704	34.25047504	597.497067	0.004227238
29	13737520	1	1	0.610061886	1	2.88	1	1	0	1	1	649	294.6	2173	27.11	158.695	16.4	5.841902086	2.254583823	477.6	1076.789234	37.3947876	22.81848846	3.534801716	998.9565555	675.8078474	0.000491032	0	0.311972227	-0.037327999	7.001273969	0.553006865	6.94E-05	103.5240848	-0.024780575	-0.021529063	0.001314087	702131551.1	219.3453912	0.222873917	0.481677898	0.836878447	0	1	239.9554719	1	16.10580886	631.8686226	1.00E+06
30	13410811	0	1	-0.136353696	1	1.58	0	0	0	1	1	152.3	77.1	498	537	147.679	11.5	3.978153551	1.203801321	160.064	192.6852547	19.03296753	10.40889539	3.65212304	869.4433225	552.0955583	0.001375469	0	0.359375	-0.149198254	4.004074259	0.513607087	0.000238447	97.71244635	-0.024096351	-0.017863875	0.003922339	153405351.7	109.4822185	0.0796875	0.269331865	2.210014842	-0.32113489	0.623183165	54.26788552	0.289839181	31.95477754	571.011344	0.0032111
31	13490222	0	0	0.603167772	0	4.3	0	0	0	1	1	59.3	14.5	354	36.736	21.361	5.7	6.673518833	2.423945153	82.24	199.3452493	16.9769541	10.31096236	2.801259543	1214.382362	633.6245628	0.001766747	0	0.11432823	-0.356513636	0.936977712	0.668524471	0.000265756	77.63762376	-0.024536704	-0.0563633	0.085244832	148585677	132.8369958	0.19511091	0.444139169	1.868444508	-0.274134574	0.857849786	57.70996342	0.072449318	24.80125264	1072.050723	0.003061394
32	13708839	1	0	-0.307535011	0	3.7	0	1	0	0	0	92.6	30.9	385	921.434	241.435	13.6	9.824197681	2.314481226	275.328	637.2414871	16.55789036	9.104370401	3.271959272	1000.224521	605.5732036	0.000551964	0	0.374511749	0.579171557	7.251678825	0.56561391	5.71E-05	228.826087	-0.022457773	-0.025295295	0.016274309	209834067.7	179.8391347	0.22009612	0.480792397	2.329225626	-0.464202889	0.913065335	68.47980788	0.063245584	41.87683598	1638.848004	0.001308738
33	13631852	0	1	-1.756423459	1	1.11	0	1	0	1	1	27.8	8.2	239	283.571	91.693	6.4	2.777986258	1.704969564	52.704	89.85871589	7.223696538	3.371729975	2.159045837	894.574137	552.7841096	0.0045785	0.25	0.332270408	1.208325972	1.1182522	0.528480937	0.00075711	58.45	-0.02412075	-0.017237502	0.011865996	1355537.099	146.8636129	0.112960761	0.217609663	0.341364192	-0.300311456	0.836039165	80.28684439	0.437041827	16.80943372	2926.038271	0.005695942
34	8401277	1	1	-1.494896776	0	4.7	0	1	1	1	1	220.2	111.8	479	162.46	36.416	5.2	2.313933395	1.396204116	24.128	33.68761292	11.1952379	5.479497275	2.741921382	744.9702328	533.3729154	0.004667345	0.25	0.193168306	1.155346234	0.795680478	0.691717147	0.00061138	39.26940639	-0.02189067	-0.055257683	0.163012183	2267056.661	80.01568172	0.104938272	0.182080873	0.226420916	-0.276769355	0.752586255	40.90124391	0.490572917	23.6332148	1503.689257	0.00893029
35	13743606	0	0	-0.070488961	0	2.27	1	1	0	1	1	1312	503.8	3563	24.687	4.266	13.5	4.83100038	1.897277264	507.424	962.7240183	56.60188252	35.10304197	2.758173538	1860.601231	1205.139625	0.000146249	0	0.159883338	-0.080095773	15.79009414	0.672589829	3.43E-05	59.66222962	-0.022795774	-0.032088357	0.007347739	13758150886	193.0379609	0.087526931	0.274882182	0.728200974	0	1	333.4204698	1	13.54482795	650.791688	1.00E+06
36	13624382	1	1	0.894705986	1	2.47	1	1	1	1	1	327.4	108.6	1016	255.298	83.124	3	2.577455485	1.708977199	3.008	5.140603414	10.3026627	3.655231205	2.495340038	600.9429103	517.8049627	0.017619007	0.353553385	0.68	-2.543110116	0.645253974	0.278475768	0.003561986	1.75	-0.001987979	-0.08716712	0.309562687	244675.4074	20.31561078	0.140495868	0.230240229	0.471150458	-0.128594748	0.467595192	22.39245762	0.405782828	7.748460331	581.456044	0.036475837
37	13464922	1	1	0.256012155	0	7.13	0	0	1	1	1	750	795	577	162.46	36.416	7.3	4.485628605	1.579979319	38.624	61.02512121	4.435952741	1.639816727	1.623820986	1152.618325	619.5560634	0.001839273	0.25	0.45467128	-0.121462782	0.566193703	0.567464101	0.000235999	92.47863248	-0.026028285	-0.029499145	0.056683591	2563946.647	52.9922304	0.118801653	0.319203677	2.225386093	-0.343624178	0.808327827	26.90179855	0.197776696	35.35036033	734.4068182	0.006169099
38	13544374	0	0	-0.82303626	0	4.38	0	0	1	1	1	58.5	63.7	284	162.46	36.416	12.1	3.090707161	1.157494132	472.704	547.1521059	6.256691597	2.874830684	1.660474471	1520.961709	791.4364294	0.000987497	0	0.110145626	0.242270669	2.883435257	0.665776903	6.59E-05	663.7474004	-0.02338212	-0.066667246	0.02333569	1216057362	251.1909874	0.0976	0.290931206	0.779259764	-0.173112379	0.271664982	218.3989151	0.333333333	17.31167152	626.9909398	0.036524419
39	2816769	1	1	1.748814358	1	3.82	0	1	1	1	1	974.5	483.1	1369	164.226	195.299	17.1	8.254958595	2.317631851	481.504	1115.949007	23.80904602	14.15448863	3.477164494	891.5080335	544.888706	0.001005406	0	0.140530317	-0.206312211	5.97129295	0.597746965	3.19E-05	299.406181	-0.023597651	-0.020400948	0.00515519	11893134765	134.6510479	0.159825012	0.401655555	1.521678316	-0.376965805	0.672998332	106.7265657	0.272073413	26.93945749	656.5536351	0.001092242
40	13504432	1	0	-1.548310563	1	2.35	0	0	0	0	0	18.8	234.3	295	9.065	1.912	2.5	1.499131798	0.940609255	5.248	4.936317368	6.630019768	2.73600003	1.902665806	702.9788715	514.3141715	0.008947813	0.559017003	0.3203125	-0.561903423	0.307568907	0.516285414	0.003178543	13	-0.016253798	-0.048783167	0.094354726	198239.7	16.16247308	0.333333333	0.000230142	0.742068642	-0.362960874	0.652285392	13.04816997	0.625	29.70828831	452.0522648	0.054819002
41	13715567	0	0	-1.961246878	0	0.75	0	0	0	0	0	27.2	14.7	398	44.958	3.091	2.5	1.359124792	1.152632337	2.336	2.69254914	12.91929359	4.021019317	3.819549245	405.2001549	356.5667652	0.090381203	0.353553385	0.333333333	0.54229679	1.582260193	0.69806896	0.002866433	3.2	-0.016367414	-0.05518759	0.096497999	78689.19048	22.48409034	0.25	0.260180279	-0.116188245	0	1	11.89882056	1	30.13988313	360.9864865	1.00E+06
42	13321924	0	1	1.553320165	0	4.68	0	0	1	1	1	205.97	234.3	491	162.46	36.416	9.4	8.932919948	2.565532454	52.096	133.6539787	23.66128027	12.19303248	3.419764704	733.4449707	557.6201994	0.002182653	0.25	0.635802469	-0.158737565	11.31305753	0.515182552	0.00117683	27.17518248	-0.019134687	-0.025248005	0.024535735	11521155.03	108.7435447	0.171717172	0.418239419	5.358664404	-0.14481043	0.266357964	40.56280696	0.541428571	29.58910351	503.2128011	0.064394777
43	13419773	0	1	1.541506424	1	3.64	0	0	1	1	1	674	1435.3	1116	162.46	36.416	12	4.453950231	1.560536637	192.064	299.7229087	16.91064377	9.822988643	3.198946886	871.8848851	533.3729154	0.001022733	0	0.17005	-0.186403293	4.422211262	0.541445032	8.14E-05	125.1679873	-0.024133127	-0.021079153	0.020959848	2109213155	126.1179637	0.129118254	0.348481458	1.818800969	-0.345905652	0.637256856	63.31198849	0.253968254	28.99673265	597.1670427	0.00260348
44	13424676	1	0	-0.330110804	0	0.45	0	0	0	1	0	131.5	35.5	339	2186	204	10.8	17.3072039	2.205808543	126.144	278.2495128	14.96339099	8.533362872	3.272346338	886.1099478	548.5360807	0.001215191	0	0.146253061	0.098312763	4.228199835	0.599869637	0.000190955	120.3839416	-0.020401542	-0.021185696	0.021180066	294158003.9	100.4015684	0.369738594	0.632150772	14.50942988	-0.289664742	0.797912366	42.19478022	0.062996504	37.21269187	653.0874198	0.001730263
45	13490822	0	0	-2.909660956	1	0.73	0	0	0	0	0	176.7	48.4	424	375.16	81.147	11.3	7.463060441	1.665287634	258.208	429.9905893	84.19284296	52.45324174	6.251330959	729.9357918	548.5360807	0.001175554	0	0.149032384	0.203078931	8.299847569	0.653246997	6.90E-05	62.09405941	-0.022693041	-0.024356208	0.004968962	4926333044	139.5600251	0.128112268	0.357146015	2.475335678	-0.405693617	0.758116723	62.05540284	0.173260372	28.37515304	752.9981943	0.001307672
46	13735292	0	0	-0.256438945	0	3.5	0	0	0	0	0	28.5	234.3	227	27.983	3.239	4.6	2.230395366	1.243075838	3.456	4.296070097	8.799654519	3.504107239	2.448810287	636.7993923	525.3418284	0.009127839	0.25	0.802469136	-1.998759583	1.840299135	0.562805585	0.002180633	9.105263158	-0.010687909	-0.032394648	0.035262801	205652.46	17.38871881	0.135802469	0.255667879	1.181235297	-0.194719573	0.615868403	19.11488732	0.278479167	7.586267348	418.0918919	0.041575345
47	13713700	0	1	0.144210084	0	2.48	0	1	1	1	1	100	146.2	543	47.513	15.34	8.2	3.171053129	1.455758228	53.28	77.56279836	20.02900664	10.66228557	3.353593359	855.2418003	537.3121134	0.001479582	0	0.266021894	0.447154584	3.622298891	0.617308487	0.00011382	35.13756614	-0.022737958	-0.023208694	0.019344739	163064209.6	88.16129217	0.081314879	0.199858081	1.296690835	-0.306407679	0.58740645	38.85279055	0.351851852	30.32905586	558.8068877	0.007797018
48	13311173	0	1	0.920917792	0	4.96	0	0	1	1	1	345.4	342.2	674	1189.861	305.093	13.7	8.664708545	3.07925089	479.904	1477.744819	15.52926133	9.09412793	2.584593491	1284	670.4139702	0.000443983	0	0.137951512	0.144258889	3.934249688	0.564095321	3.01E-05	351.6489262	-0.019638189	-0.029353172	0.011574957	5817954642	235.9464912	0.233818808	0.494991929	1.358643815	-0.278814192	0.865230007	79.27436475	0.036988797	41.89190672	1256.372423	0.000624519
49	13309467	0	0	-1.583218355	1	1.13	0	0	0	0	0	152.8	234.3	307	162.46	36.416	10.5	4.818926255	1.613422811	204.544	330.0159555	61.30949604	37.94702615	6.612188624	743.4777988	563.1551444	0.002052479	0	0.351418685	-0.162034046	46.72794103	0.742172691	5.85E-05	46.125	-0.020309007	-0.030303571	0.017156352	454974355.5	120.0984397	0.149365115	0.387476557	2.083238893	-0.37403814	0.808707418	43.85003839	0.081867396	40.73763285	1003.26147	0.001275733
50	13317230	0	0	0.07114295	1	2.67	0	0	0	1	1	659	74.3	1435	41.691	31.566	11.6	5.634246874	2.53863679	436.288	1107.576768	27.64150119	16.64521822	3.408811157	849.7192441	529.3257808	0.001076658	0	0.227197927	0.083234666	9.728240636	0.606782583	6.12E-05	272.9571734	-0.023439497	-0.021341181	0.003869873	774158027.4	221.6976598	0.174757384	0.422008201	0.922647699	-0.342027277	0.803073104	44.64324059	0.289788913	32.9362224	1350.439504	0.000551757
51	13736868	0	0	-2.248726658	0	1.64	0	0	0	0	0	20.1	14.2	233	162.46	36.416	3.1	1.894008565	1.511205821	1.92	2.901515177	4.704467655	1.581604574	1.817518386	713.0463224	537.5288059	0.016865162	0.707106769	0.333910035	0.626699371	0.631490697	0.667991356	0.006968814	6.921568627	-0.028654902	-0.065749643	0.338154225	23218.01163	20.69696386	0.222222222	0.393639232	0.239652602	-0.138783518	0.479551509	28.3032993	0.24904321	9.057091393	845.0353982	0.072059097
52	13480845	0	0	-0.142090374	0	1.05	0	0	0	0	0	48.4	66.9	303	23.056	4.198	5.9	3.95020247	1.370581293	43.04	58.98981883	12.05950206	6.492927268	2.636452838	890.4093356	544.4332441	0.001229321	0.25	0.171843044	0.323347117	0.813984244	0.593896669	0.00059759	43.21604938	-0.021722802	-0.025767745	0.029034226	59283249.05	63.94711866	0.123046875	0.334824392	2.216262288	-0.397811169	0.644014892	34.4781245	0.625	27.29498068	534.8661258	0.018846048
53	13714418	0	0	-2.363221474	0	2.56	0	0	0	0	0	29	234.3	342	162.46	36.416	5	2.946509223	1.553076487	24.032	37.32353415	39.78000741	18.70695887	4.679951244	639.6976955	529.3257808	0.004989915	0.25	1	0.061643482	107.6827488	0.342583655	0.002476385	10	-0.025718903	-0.022012067	0.000822017	8883905.948	57.24084022	0.079584775	0.201789054	1.313178824	-0.302873815	0.55404009	33.13300885	0.625	29.87884235	536.6436285	0.019749357
54	13741996	0	0	-0.157560738	0	3.38	0	0	0	1	1	445	235.1	728	221.709	33.105	9.8	7.934339566	2.919646711	184	537.2149949	28.13213654	15.95069206	3.189515131	796.3025502	537.4352617	0.001850598	0	0.398888889	-0.021506788	5.626382029	0.557557523	0.000209623	36.25373134	-0.024028151	-0.021561112	0.00479477	147977141.7	229.6753963	0.21118896	0.463951083	1.2008281	-0.314714067	0.852962989	48.17904239	0.26112354	68.51852369	913.5064568	0.001362573
55	13370182	0	1	1.349495363	1	3.6	0	0	1	1	1	449.9	278.1	828	1678.399	140.61	15.5	13.87397071	1.79182724	816.768	1463.507151	14.58183936	7.799790237	3.054305458	1275.749623	715.4674458	0.000671622	0	0.153385792	-0.129841589	11.12946328	0.640929722	2.80E-05	292.6010363	-0.023068813	-0.031213452	0.005896081	12274023038	186.3280013	0.130465155	0.364562895	1.622094589	-0.14905684	0.232860664	259.9771002	0.5	16.22815722	632.4962412	0.041296848
56	13357589	0	1	0.620427022	0	8.74	0	1	1	1	1	615	606.9	659	574.881	107.222	10.6	5.859544025	2.617764225	314.784	824.0302938	5.584119372	2.697259576	2.163043954	933.115797	604.7804321	0.000762019	0	0.253930185	0.095782246	12.23778882	0.554207851	0.0005357	319.8648649	-0.026407826	-0.020011219	0.002665302	25751111.7	193.1592101	0.168066755	0.403387315	1.07031807	-0.271763738	0.854213659	87.91570198	0.073051216	28.43510038	1981.813232	0.001058686
57	13498100	0	0	-1.254439858	1	1.37	1	1	0	0	1	548	104.8	936	27.182	3.831	6.9	5.589744641	1.78695774	73.152	130.7195326	45.37605226	25.68934472	3.85573735	625.6508165	528.7695938	0.002303035	0	0.182701845	-0.189446378	8.345332586	0.652295413	0.000355803	19.53503185	-0.014801515	-0.050374279	0.017025439	194948922.5	154.5420146	0.165019133	0.40483498	1.325294449	-0.389445405	0.927304588	77.90203773	0.047959852	86.07944289	1038.954959	0.005552946
58	2805215	1	1	1.535335519	0	3.49	0	0	1	1	1	1268	559.2	1207	2880.204	771.985	18.6	23.78397086	2.562662663	656.544	1682.500795	26.49787711	16.70712463	3.159749328	994.070198	529.3257808	0.000441148	0	0.191971526	-0.025924844	8.261974314	0.538359916	3.45E-05	571.6417154	-0.024074841	-0.025873784	0.003023046	20224576581	229.0405954	0.224703262	0.487699937	14.27374998	-0.38615205	0.757080456	69.9308721	0.074914432	33.56274299	821.0062192	0.000294039
59	13316366	0	1	0.611639254	0	2.05	1	1	0	1	1	1085	356.9	2978	162.46	36.416	16	7.749046211	2.606763871	537.44	1400.979175	29.2813984	18.05395995	3.928539631	1314.898239	749.6807061	0.000323941	0	0.204066295	-0.044781739	10.04074005	0.642639943	3.85E-05	97.29426434	-0.025523323	-0.024696543	0.005838894	5376252091	236.601424	0.174864399	0.41654184	0.471786523	-0.370948729	0.823122376	63.39127826	0.234490729	30.4946684	1909.568766	0.000467585
60	13490991	0	1	0.805175053	0	5.22	0	0	1	1	1	578	297	652	1759.865	84.827	10.2	5.163078835	1.995114051	150.496	300.2566843	23.79677065	14.28862329	2.811495577	985.2445575	565.465909	0.001029643	0	0.521359915	-0.17392081	4.545603511	0.558689956	8.06E-05	104.0640669	-0.023312669	-0.018323492	0.004993815	182004076.3	86.03919172	0.215785809	0.479342897	3.544950551	-0.26982839	0.570894729	36.77542332	0.218606029	33.01173249	534.8030617	0.00235115
61	3905878	0	0	0.041819756	0	2.43	0	0	0	0	0	23.9	234.3	382	71.068	25.688	5.1	5.493865225	3.393778721	17.952	60.9251156	19.61671721	9.83139166	3.425889655	650.9216628	520.8828445	0.004488802	0.25	0.318559557	-0.691886849	16.7530577	0.604291152	0.000993447	11.5	-0.023440395	-0.019337404	0.006107193	15599956.05	93.20897881	0.090702948	0.228572966	0.567553456	-0.238262418	0.707889868	41.40702886	0.584119803	17.3503062	1595.29344	0.010372558
62	13448010	1	0	-1.939218377	0	2.48	0	0	0	0	0	14.7	234.3	198	28.608	3.449	2.5	1.324053122	1.109224494	3.104	3.443032829	5.269370286	1.659846988	2.062421211	628.8451761	486.8515431	0.010108025	0.353553385	0.297777778	-0.026787477	1.33177294	0.545145427	0.011461592	3.428571429	-0.015792087	-0.032049293	0.078510385	98825.14815	21.59442086	0.183673469	0.328759141	-0.390807651	0	1	10.64842409	1	27.26260388	319.8526316	1.00E+06
63	13715493	0	1	0.545253262	1	5.77	0	1	1	1	1	511	310	515	663.932	99.602	12.5	6.005735918	2.939664523	139.616	410.424202	10.63304481	5.31612015	2.912017302	927.1303634	558.9670843	0.001481865	0.25	0.32299868	0.056425011	7.135543866	0.569023271	0.000141862	117.3407643	-0.025888505	-0.025906982	0.01320475	63245791.28	195.2185883	0.181901661	0.421837433	0.545383544	-0.286083828	0.876306696	113.8348104	0.077822754	20.28300271	2943.43459	0.002178527
64	13336480	0	1	1.130389384	1	2.14	1	1	0	1	1	820	170.5	2833	209.282	106.601	12.8	5.386716982	1.773577443	433.632	769.0799335	14.980909	8.187169362	2.144867211	1929.571337	1195.035521	0.000227698	0	0.155254442	0.002258975	6.686462638	0.588837019	2.70E-05	275.8775345	-0.023979218	-0.020439419	0.008252076	9805487188	137.4404721	0.173054771	0.418367019	1.377696114	-0.363714324	0.799132521	44.00093342	0.133434003	47.70149434	862.6553305	0.000566333
65	13390940	1	0	0.088682111	0	0.96	0	0	0	1	0	122.7	91.3	492	488.682	35.234	6.5	4.122543531	2.134035286	107.424	229.2466066	3.106538607	1.030358197	1.749720015	970.6060355	599.2714558	0.000885047	0.25	0.13521121	1.658703041	1.472295485	0.628734126	0.000526676	170.1109896	-0.025112977	-0.026094247	0.018456775	21015280.62	106.6998323	0.155755552	0.377253945	0.611641678	0	1	111.2323019	1	22.1214092	595.7570382	1.00E+06
66	13337881	0	1	-0.136757021	1	5.7	0	1	1	1	1	97.6	187.7	250	197.499	35.649	8	6.197780166	2.557097966	126.944	324.6082442	32.88744222	18.96889719	3.813754111	839.4595251	594.1260037	0.001812372	0	0.207100592	-0.138056568	3.377289523	0.656348119	0.000164736	41.72093023	-0.01450427	-0.061967886	0.016535494	193188881.8	122.5402568	0.153171835	0.3866735	1.360347891	-0.301457025	0.84405104	82.11669896	0.124838942	28.11359447	2533.205485	0.002356192
67	13319456	1	0	-1.253165992	1	4.64	0	1	0	1	1	337.9	60.1	1057	41.825	4.009	10.5	7.409687411	3.674953485	115.392	424.0602325	4.478639353	1.04804085	1.913106568	486.1207321	424.1536047	0.025921822	0.559017003	1	-1.435968256	0.351743756	0.462056602	0.007053527	2.428571429	-0.024539383	-0.272853273	0.514420446	11205.29412	31.65276956	0.298611111	0.510002185	1.31505485	-0.377264366	0.797105152	18.70316024	0.227151518	2.926390533	114.9846154	0.074278432
68	3620006	0	1	0.773814324	1	9.88	0	0	1	1	1	425.5	208.5	657	111.275	25.335	14.7	23.28458886	3.05400472	315.296	962.9154722	9.028502579	4.769148177	2.218430586	1272.71263	700.1457772	0.000493942	0	0.151669061	0.275563298	5.9745591	0.626641848	7.73E-05	236.6023264	-0.029264033	-0.047569361	0.018014824	55645618.87	388.144	0.273998153	0.541604799	13.08993152	-0.483960946	0.93059182	99.80399591	0.087640205	40.59595753	1872.910922	0.00115107
69	8406362	1	1	0.804838933	0	5.54	0	0	1	1	1	131.4	323.9	359	1282.259	351.967	2.6	1.124809376	0.808781131	6.56	5.305604221	8.085106234	3.364118683	2.272694564	604.8201202	534.8114269	0.007242109	0.25	0.889273356	-5.218111225	2.64595116	0.620513363	0.002108724	15.23529412	-0.020693114	-0.023047154	0.03250104	230211.7526	35.51101496	0.28	0.403505001	1.043492304	0	1	12.01345873	1	21.67598492	304.2	1.00E+06
70	13418113	0	0	-0.178688664	1	1.08	0	1	0	1	1	290.5	123.7	578	162.46	36.416	10.1	5.454628355	2.202286695	250.784	552.2982665	33.3321355	19.85061093	3.53440756	807.5019368	594.5793913	0.000738694	0	0.173231337	0.332855088	12.35557162	0.524171197	8.08E-05	102.8965517	-0.018315993	-0.032761703	0.011905617	5472744162	136.9368093	0.141865079	0.380654946	1.467261354	-0.303254594	0.846118528	54.43296822	0.140807758	42.11909856	1258.798097	0.001152689
71	13341641	0	0	-0.939467518	0	2.22	0	0	0	0	0	40.3	34.3	272	601.285	73.807	9.2	16.74523346	1.853341516	169.664	314.445335	59.59911078	38.67422518	6.049780768	951.1331959	547.9218427	0.001831604	0	0.133239352	0.080952986	3.401186111	0.697353992	0.00011417	64.41949153	-0.021639715	-0.026065416	0.013484629	4294999058	198.9772781	0.405952735	0.661079197	19.53935863	-0.349684203	0.64616019	130.5741544	0.075466992	25.27312611	602.7122642	0.009667316
72	13710877	0	0	-0.459281198	0	4.13	0	0	0	0	0	18	234.3	304	26.975	4.713	5.9	5.214717708	1.576731078	58.752	92.63610427	15.96845398	8.055354484	3.26349393	736.4307081	517.0622338	0.006090402	0	0.433402706	-0.154058355	5.753294677	0.60788707	0.000881681	36.33333333	-0.02494986	-0.0166402	0.002008873	17506571.12	113.0034185	0.193372781	0.423470198	4.811491043	-0.370143656	0.723219448	46.36819376	0.103337009	41.59120564	890.0916053	0.004084916
73	13360979	0	1	3.468351232	1	7.93	0	1	1	1	1	291.3	393.7	567	1115.561	38.039	9.8	22.54197605	2.259022751	338.4	764.453299	39.23433969	24.35235046	2.938543361	992.0110736	649.8382883	0.001923052	0	0.66646849	-0.33599657	28.38922505	0.47282944	0.000428603	155.4832536	-0.025413737	-0.019886786	0.000382562	297758237.5	176.3038658	0.176149481	0.422768927	37.73691079	-0.360176414	0.73095126	92.1238517	0.183248528	26.14723819	630.3000717	0.001736788
74	13408568	0	0	-0.690749364	1	1.71	0	0	0	0	1	128.5	19.6	323	162.46	36.416	10	24.36324634	1.813215601	235.232	426.5263323	30.31245177	20.05080725	4.217828405	899.7545192	541.1489829	0.001350244	0	0.198292177	-0.081835919	5.133445375	0.609288752	0.000218733	223.1508516	-0.023222329	-0.022483593	0.009475981	1505512664	149.9860111	0.186938776	0.440139137	26.00423101	-0.390175047	0.671912669	132.99986	0.09678407	23.28002493	599.2937262	0.02524124
75	13728922	1	0	-2.614355327	1	0.62	0	0	0	0	1	124.8	70.4	351	1242.342	226.844	8.9	6.269764984	2.706941205	140.736	380.9640774	86.21119044	50.65188074	6.79391608	661.3526664	533.3729154	0.002000455	0	0.251531781	0.015138593	7.468086503	0.611334825	8.98E-05	33.75949367	-0.020493794	-0.022768512	0.013264217	183359793.7	143.2632155	0.175049139	0.418095327	1.366945859	-0.32378596	0.707224017	49.45840777	0.195818713	31.26189387	1078.836752	0.001380101
76	13520155	1	1	0.460521191	1	1.66	0	1	0	1	1	985	162.6	2131	10.926	18.683	10.3	6.734566819	3.040789165	234.592	713.3448118	29.9736076	18.00994243	5.847274387	936.9563286	569.477996	0.000630681	0	0.188429511	-0.060281103	3.0060594	0.600538352	7.38E-05	60.11163895	-0.024143548	-0.02331415	0.006286265	7367419812	228.7599686	0.172683713	0.416341346	0.640529743	-0.327992336	0.718238544	49.29760634	0.277386364	32.64011898	1108.670239	0.000897065
77	13758379	0	0	-2.157171612	1	2.06	0	0	0	0	0	20.4	234.3	318	22.943	2.325	4.6	25.45996216	2.713971311	4.64	12.59282688	9.834243161	4.289715847	2.681332444	632.3441979	483.0205445	0.008900427	0.612372458	0.375	-0.044814499	1.174940817	0.547217789	0.003041456	9.820512821	-0.016315901	-0.042862198	0.073569631	111751.1858	194.1823236	0.572704082	0.774962406	6.568730087	-0.456482335	0.801450832	46.4609086	0.099528917	56.8299287	370.4626335	0.032318459
78	13368278	0	1	0.456725852	1	1.68	0	0	1	1	1	496.5	890.5	681	106.841	7.87	2.9	2.497903268	1.408894726	5.952	8.385741411	2.155568695	0.478787937	1.435507138	901.4160797	591.9278797	0.004064324	0.353553385	0.138071526	0.676193405	0.246383913	0.661398753	0.00165045	18.38823529	-0.018239125	-0.025228856	0.099252139	11921.0226	22.78551018	0.095	0.148531532	1.209124087	0	1	7.771616179	1	26.3827133	275.2686567	1.00E+06
79	13496758	0	1	0.602355143	1	2.74	0	0	1	1	1	544.5	214.5	771	1319.133	301.748	12	4.803594903	2.040632606	219.648	448.2208707	12.29839284	6.550101286	2.681231257	943.0564397	580.6365768	0.000797623	0	0.313103937	-0.415633994	14.60967909	0.566067222	0.000181978	225.3144208	-0.025418026	-0.022642393	0.01529416	722156280.8	95.11531978	0.107234682	0.322220878	1.035045549	-0.348042536	0.587164117	66.93103867	0.317901235	25.61765831	580.1562647	0.003867061
80	13710071	0	1	0.772350649	1	6.81	1	1	0	1	1	2627.1	1807	6029	176.593	118.3	9.9	23.82637633	3.159221508	107.136	338.4663554	21.33017046	11.60959186	3.041847182	735.7238568	582.4133007	0.002211052	0.25	0.837429112	-0.360742769	77.23127131	0.564177068	0.000219265	35.35294118	-0.025179809	-0.017724292	0.001108038	19834676.68	361.3040389	0.355851315	0.617700205	4.595708617	-0.378640131	0.905482138	157.6410922	0.034021077	97.41253346	692.2833441	0.002332554
81	13540911	1	0	-0.635032189	1	1.41	0	0	0	0	0	46.5	64.3	431	162.46	36.416	6.1	7.322252581	1.960426657	137.472	269.5037735	14.55023863	7.588306696	3.71665424	866.1238307	555.5712756	0.002927801	0	0.114902659	0.151688637	1.551058022	0.697828576	8.28E-05	92.03011423	-0.014126717	-0.031346219	0.021693351	843654799.2	217.9076756	0.187570862	0.405456042	1.464194763	-0.535760165	0.828551498	59.18274067	0.260856481	30.91578839	802.3804866	0.003671345
82	8759041	0	0	-2.344649231	0	0.99	0	0	0	0	0	64.1	234.3	296	1289.29	305.513	6.4	5.117583043	2.084938589	47.04	98.07551121	60.82889618	30.55099788	5.928496303	653.9340724	536.8629846	0.004780943	0	0.447199265	0.255237854	1.568902347	0.518795302	0.000403131	14.66037736	-0.017527148	-0.022886375	0.013369986	27566243.27	78.18190108	0.085714286	0.229382859	1.700389334	-0.279025071	0.779167408	65.11931463	0.200713655	25.58012825	2171.133383	0.005128268
83	13498367	1	1	2.263459452	0	3.35	0	1	1	1	1	750	144.6	1115	427.073	200.498	14.5	4.959816058	2.579417066	89.952	232.0237239	13.53429177	7.327904076	2.75354295	853.6276492	625.1656002	0.000649079	0	0.348808864	-0.976799591	1.721617423	0.611736995	7.10E-05	86.83864119	-0.019587891	-0.021303865	0.026998257	157533077.2	151.0821813	0.190915658	0.443511533	17.60748446	-0.31283822	0.568063476	48.2452676	0.274976773	29.9316102	519.9054539	0.05903202
84	13730701	0	0	-0.875320871	1	0.79	0	0	0	0	0	240	37.9	474	94.579	112.165	7.2	4.526470173	2.025029344	91.52	185.3306855	13.97481426	7.385096117	3.187918401	793.9886712	555.5712756	0.003790172	0	0.416728664	0.25170572	7.610358979	0.549761838	0.000181775	66.92380952	-0.016144526	-0.021981165	0.009697646	34202363.56	206.9336508	0.183695265	0.432192496	1.176796232	-0.238124034	0.767137278	69.60136718	0.157848171	43.71196634	2317.503339	0.002335886
85	13384937	0	0	-0.979527538	0	1.39	0	0	0	0	0	26.7	25.8	315	52.023	8.385	6.5	3.587308181	1.846377524	21.472	39.64541819	4.633726719	1.714465294	1.79314547	733.0675947	544.888706	0.003413687	0.25	0.5078125	0.410095957	6.628112757	0.585002583	0.00082084	53.6763285	-0.027813216	-0.022303152	0.017377101	2849871.128	56.73872017	0.150510204	0.341587272	1.513648044	-0.095932847	0.1850421	27.9248766	0.625	33.3603936	463.7173377	0.156565117
86	13338370	0	1	0.580966515	1	3.37	0	0	1	1	1	633.5	381	859	737.839	36.919	10.8	8.6161634	1.964409261	200.704	394.2647964	19.9922034	11.49803611	3.09137167	814.9894315	533.3729154	0.00094033	0	0.156603963	-0.269764526	3.64728385	0.611016393	8.35E-05	138.3198758	-0.023688262	-0.02071626	0.008404536	2653219540	95.51387353	0.180886858	0.435798013	3.351884027	-0.311709748	0.696494187	43.5111883	0.217116897	33.51683766	595.1754978	0.001515011
87	13728812	0	1	-0.496628023	1	7.05	0	1	0	1	1	694.5	576.1	1019	109.457	23.194	8.5	5.391289758	1.205585768	119.968	144.6317134	13.91368258	7.095752012	3.245219619	684.0290039	520.4474487	0.002454915	0	0.226281163	-0.366124634	6.063119455	0.599970286	0.000116867	46.79285714	-0.019367456	-0.034756624	0.0553213	251634641.3	105.8722964	0.174721859	0.425148577	2.059375769	-0.485050641	0.927329661	60.61102978	0.127846882	77.74163109	809.1041028	0.004800369
88	13440834	0	1	0.056927684	1	4.88	0	1	1	1	1	178.6	255	663	178.649	150.196	14.3	4.045477923	1.685997381	296.992	500.7277343	18.63694646	10.47675363	2.716670758	1117.236643	614.2691215	0.000648564	0	0.208055258	0.037511152	3.941386527	0.578042285	7.38E-05	138.3315579	-0.021181387	-0.027110476	0.007728909	1717783800	139.2962925	0.116684694	0.3326136	1.143630959	0	1	142.7715696	1	20.03584783	602.704291	1.00E+06
89	13496625	0	1	-0.2449588	1	3.61	0	0	1	1	1	345	595	756	5975.028	1532	11	4.712627019	2.055574574	85.12	174.9705077	10.23837788	5.041107627	2.687224035	902.5248807	543.9777288	0.002065404	0.25	0.151491925	1.257227322	1.511048115	0.675036302	0.00038673	119.6838235	-0.018853528	-0.037043455	0.046067521	112675910.7	106.3053386	0.155459235	0.396195976	1.043285411	-0.230060921	0.779580406	49.52649063	0.196427921	12.29717603	1209.490953	0.002685109
90	13409813	0	0	-1.563026846	0	1.38	0	1	0	1	0	65.3	234.3	306	162.46	36.416	10.8	2.753322994	1.227002012	82.848	101.6546627	14.40115234	8.507524796	3.064106907	974.059521	549.9112906	0.005896652	0	0.116962029	1.06320054	1.479006622	0.695601145	0.000280742	116.5512266	-0.021962951	-0.041437409	0.038013206	134857194.8	123.6111304	0.097151205	0.2763532	1.499296203	-0.357623212	0.739656606	58.96474676	0.217627438	40.49195442	1276.835756	0.002655774
91	13326971	1	1	2.4368292	1	5.23	0	0	1	1	1	633	270.6	1117	574.108	215.913	18.7	23.30745659	3.0332981	905.632	2747.051825	39.43152354	25.11383503	3.087142694	921.8386058	539.1640524	0.00038995	0	0.195886134	-0.035934604	65.79547055	0.574903445	2.50E-05	558.7844575	-0.026374795	-0.023289569	0.002345696	29272563778	267.5328384	0.169998444	0.418617165	2.443554931	-0.438807502	0.71740492	125.9300998	0.18491322	23.06336753	752.7961749	0.000486335
92	13312439	0	0	-1.002362419	0	3.97	0	0	0	0	0	17.1	234.3	229	31.058	4.276	7.5	14.91690709	2.222537196	38.272	85.06094357	19.27279425	9.929224416	3.175608812	1066.769184	601.8924223	0.002183051	0.25	0.289284688	0.185237169	1.872860637	0.590898371	0.000387627	26.79259259	-0.019645537	-0.023382893	0.009798838	13462667.65	131.4538918	0.364542936	0.623328317	5.659397889	-0.412953131	0.863380615	84.5751091	0.041873465	63.51094204	507.2729718	0.006854762
93	13499412	1	1	1.812525226	1	5.95	0	1	0	1	1	835	65.4	806	230.461	20.34	15.3	7.522861593	2.947923518	622.784	1835.9196	36.82391065	23.59366141	3.339861022	1092.337685	615.5465531	0.000429635	0	0.15770157	0.01405828	6.829778182	0.590672926	3.72E-05	225.7312312	-0.024933151	-0.02339691	0.002723305	26978983254	286.3657661	0.204803559	0.451612614	1.037425267	-0.369768336	0.890187184	65.13407213	0.087251265	44.53722434	1713.780046	0.000537761
94	13338368	0	1	1.269740524	0	6.97	0	0	1	1	1	520	234.3	545	620.164	376.423	18	20.60857588	1.380965054	333.44	460.4689875	19.17933915	10.94891466	2.901293611	1095.123117	625.7163566	0.000463371	0	0.239231983	0.200993162	13.64831485	0.526583091	0.000103394	164.791411	-0.024395962	-0.022139973	0.003833274	788928604.1	128.8425634	0.237407407	0.503697948	45.11127628	-0.263429856	0.531775015	184.4200831	0.150723409	18.62698619	618.95878	0.050526531
95	13356176	1	1	1.292936407	1	3.4	0	0	1	1	1	227.2	344.3	395	1162.83	428.414	15.4	4.289740446	2.569254276	84.832	217.9549788	16.37213003	8.27597522	3.691069659	709.6075768	552.0955583	0.001524262	0	0.36	-0.521226836	2.650937302	0.545844204	0.000549644	46.32989691	-0.023214651	-0.01970251	0.004101378	26339861.5	102.0650076	0.212114657	0.472700511	34.55241598	-0.350260147	0.580932304	43.83525595	0.334251018	31.19338006	495.9001679	0.034576899
96	13424339	0	0	-1.728603908	0	3.55	0	0	0	0	0	19.3	234.3	251	24.96	6.819	11.1	2.027471264	0.946527895	166.752	157.8354196	13.48633934	7.032938809	4.324783019	759.5063752	528.6339288	0.000823908	0	0.16002469	-0.000871697	5.548982485	0.656958239	0.000111086	68.74049217	-0.01682082	-0.029545334	0.014726502	4243642614	212.8781594	0.109375	0.277936281	0.527711507	-0.34981508	0.667401168	75.2305183	0.368055556	30.83638148	1165.880987	0.001228067
97	13715188	1	1	0.688594348	0	4.29	1	1	0	1	1	1500	190.2	3164	194.693	86.164	15	5.160728696	2.578779473	395.68	1020.371462	23.27949037	13.90613172	3.314241857	1056.517454	642.9321294	0.000977451	0	0.122441574	-0.008904204	3.800129128	0.653574091	7.65E-05	191.5574866	-0.019404842	-0.030684841	0.009234752	4928092854	231.9829693	0.140034089	0.365997092	0.43826446	-0.24460795	0.826364536	89.42596412	0.145853353	20.98890977	2501.705625	0.000742942
98	13448231	1	0	0.141944253	0	1.34	0	0	1	1	0	81.1	41.6	407	59.243	11.019	7.7	4.428150281	1.619848618	61.664	99.88634515	6.741696855	2.824573324	2.381672977	824.6091938	558.4998546	0.001122472	0.25	0.367239989	0.294997338	6.220370039	0.51503909	0.000137125	136.6363636	-0.024791035	-0.020669024	0.013335114	60888970.33	77.16764793	0.096253902	0.286196409	2.380654421	-0.367622544	0.622914851	57.40750169	0.297619048	28.07724735	556.997797	0.009510286
99	13487291	0	0	0.319047264	0	9.7	0	1	0	0	1	86.2	118.3	219	101.8	12.1	13.8	6.946800074	2.037625268	337.888	688.4891264	14.96671794	8.738260891	2.466371778	1261.217093	714.149348	0.000401399	0.25	0.269815596	-0.035690513	4.020014255	0.56852903	6.48E-05	325.9238522	-0.02512813	-0.025918536	0.011604115	984977940.8	136.6648343	0.194818963	0.445981997	2.106568999	-0.369847815	0.900070509	61.6789051	0.060553842	52.70100816	1098.788623	0.000932838
100	13400147	1	0	-0.793460561	0	3.98	0	0	1	0	0	43.6	27	264	87.454	23.167	6.5	2.935637139	1.054248045	62.016	65.38024674	13.95667763	7.873399487	2.708806499	660.7998546	511.5	0.001799587	0	0.211937716	-0.516378316	2.284064115	0.646709861	0.000171765	50.65567766	-0.027787439	-0.020174609	0.01639201	84775734.44	63.98008199	0.101725164	0.254416735	2.413908791	-0.351640222	0.725582763	30.831508	0.213014206	38.4543953	671.3546703	0.004033309
101	13528298	1	0	-1.008326157	0	6.18	0	0	0	0	1	34.7	234.3	252	162.46	36.416	7.6	4.949857509	1.38839103	68.864	95.61015989	21.08175272	12.08917188	3.046471024	1270.757856	690.2317929	0.001141849	0	0.163723965	0.13404685	0.845749861	0.700611771	0.000192312	50.49037037	-0.020873681	-0.046580136	0.072813521	23030724.53	104.5503301	0.192899408	0.446389526	3.449940023	-0.316249369	0.809775123	43.30544899	0.08104184	51.27631324	1008.410205	0.002832478
102	8392876	0	1	0.409144836	0	5.19	0	0	0	1	1	127.5	32.4	359	655.142	243.694	10.5	6.130775769	2.734176864	153.536	419.794579	12.23355171	6.412121996	3.589558507	1006.802559	604.4997838	0.000991798	0	0.298204675	0.199654961	4.511594549	0.583893155	9.24E-05	166.6580087	-0.022648048	-0.023454007	0.017725138	428071217	147.2671502	0.213319387	0.467498389	1.153384963	-0.242121817	0.798660782	49.70031337	0.195576115	22.09432795	1276.976604	0.001347841
103	13694035	0	0	-1.045156541	1	4.1	0	0	1	0	0	27.5	234.3	231	27.483	2.168	5.1	4.524862609	2.042779513	34.432	70.33698417	30.03122161	16.11289592	4.104231838	806.3943839	524.7256526	0.007245311	0.25	0.311909263	0.210928517	7.002393484	0.602613111	0.000498298	14.8490566	-0.02736111	-0.018777315	0.007124552	34050987.24	85.90017613	0.114583333	0.306803683	1.420559611	-0.269981729	0.817766148	54.7849987	0.247589493	14.99412952	1646.604534	0.007660686
104	13595862	0	1	-0.505174149	0	5.26	0	1	0	1	1	165.9	104.8	587	595.681	300.915	8.5	2.126649338	0.990268339	96.32	95.38264645	15.08415156	7.734694426	2.912337978	974.5473164	508.0749027	0.001745352	0	0.185185185	-0.02407322	4.03778503	0.576899228	7.60E-05	39.20792079	-0.025908561	-0.023901944	0.012176089	68628083.68	118.9027657	0.135734072	0.308869833	1.932511408	-0.335540898	0.700461818	67.34621079	0.316845238	37.44454892	1305.566987	0.002415975
105	13670069	0	0	0.86691555	0	7.09	0	1	1	1	1	177.9	140.8	369	124.9	91.05	12.9	5.668136754	2.697273553	189.472	511.0578145	16.29110962	9.245435879	2.73611002	930.423239	601.024225	0.00064454	0	0.234261288	-0.283495603	5.405055232	0.58878213	0.000122388	167.8158765	-0.023359914	-0.023386521	0.008251024	1621868668	148.7265601	0.18112168	0.426191349	2.780355119	-0.353557186	0.719893724	42.2167788	0.134680755	35.95507048	811.0748128	0.001074283
106	13517018	0	0	-1.858588687	0	0.9	0	0	1	0	0	234.3	58.3	543	396.85	64.819	8.4	9.776554094	2.224323901	177.76	395.3958167	7.646466818	3.568024486	2.55910807	904.6841592	574.8653358	0.001493467	0	0.157785701	0.460003075	3.278562008	0.563350644	0.000115214	184.6766839	-0.022258891	-0.018586818	0.00712144	259880487.2	207.4802139	0.233633328	0.498267722	38.95721977	-0.31154853	0.591933272	182.7276012	0.12053004	17.89296174	627.1091086	0.023574035
107	13672005	0	1	0.270088945	0	2.76	0	0	1	1	1	122	189.5	358	2153.104	488.616	3.5	4.493958766	2.513063231	18.272	45.91869136	17.02739794	8.406392719	2.868542762	785.8338653	460.8723836	0.004524911	0.25	0.150891632	-0.062156058	0.769206904	0.636695351	0.000938767	12.71212121	-0.027475915	-0.044483088	0.12037741	29671509.08	74.54437392	0.1784	0.424327681	1.005193891	-0.196507616	0.757736174	49.43037078	0.264863552	4.128189567	867.2988166	0.010678407
108	8679577	1	0	-0.711348344	1	2.01	1	1	0	1	1	869	300.9	3012	18.672	60.072	12.6	7.68681297	3.316117975	431.04	1429.379492	51.03213014	31.9880301	3.937293291	968.1656682	591.9766949	0.00091405	0	0.211761031	-0.175644311	6.961950657	0.620115628	3.22E-05	93.67168675	-0.021877195	-0.029040439	0.007205665	1005195982	276.4560525	0.202330442	0.45480027	0.916014917	-0.380521939	0.713211115	72.20129976	0.223875661	33.17381496	889.8283867	0.000583038
109	13514311	0	1	0.498136668	0	2.68	0	0	1	1	1	830	129.6	1870	160.701	12.827	14.1	6.340377089	2.344355534	494.56	1159.424473	13.8632703	7.494507847	2.225024348	999.4321193	609.9135024	0.000380358	0	0.32490169	0.045036653	5.438935181	0.54622365	0.000209269	336.3227848	-0.023101495	-0.026693392	0.006986452	1336330795	154.9321636	0.171868444	0.420479121	1.163903304	-0.219587266	0.365904236	187.2077299	0.318181818	17.25294774	625.017482	0.014702207
110	13359732	0	1	2.961915002	0	9.81	0	1	1	1	1	763	563.7	1258	270.219	59.173	15.1	14.95638728	5.096159105	660.8	3367.541937	12.8619049	6.845217107	2.298551619	954.7467908	612.8799974	0.000512501	0	0.206383032	-0.160367944	8.082368485	0.576698204	3.61E-05	957.2182196	-0.026194045	-0.029397723	0.0040135	21641232669	446.8997318	0.255229879	0.517513041	1.405331401	-0.26433809	0.866991343	120.0932214	0.031056987	21.23045698	2072.661904	0.000534073
111	13376832	0	1	-0.429672976	1	5.58	0	0	1	1	1	217.9	620.2	340	346.196	13.936	6.1	4.820099499	1.726457483	25.824	44.58403803	6.402856651	2.86614725	2.115864167	939.1046999	516.0415184	0.004783601	0.25	0.114538965	0.397467539	0.368449596	0.67188035	0.000709411	42.81321185	-0.019019119	-0.027677617	0.066365372	12786958.15	80.14223628	0.195153061	0.449782455	1.775173217	-0.291858469	0.840176507	41.61211713	0.102950085	39.16684597	723.6778157	0.008686679
112	13548070	0	0	-1.163728406	1	5.94	0	0	0	0	0	19.2	83.9	222	35.1	5.6	11.1	2.59398258	0.948076257	207.072	196.3200468	22.38214885	13.15975853	2.880925035	874.8958052	567.5717131	0.000720227	0	0.157259944	0.127870633	7.225720316	0.640551604	3.26E-05	65.98901099	-0.024711033	-0.022755659	0.01207001	2938364044	142.8348214	0.056786704	0.09101038	2.430340575	-0.480742239	0.842591911	93.89747102	0.15774089	42.72858167	1321.772563	0.001636836
113	13758368	1	1	-0.05215348	0	3.2	0	1	1	1	1	370	234.3	650	3918.937	1159.993	13.7	3.19887485	1.430064279	220.448	315.2548101	9.466941875	4.994651202	2.394173195	864.3817564	567.3679196	0.001843046	0	0.504806428	0.055168245	6.796037111	0.517878097	0.00013097	231.8380414	-0.021412128	-0.022153082	0.020700143	24692443.31	186.4820466	0.068047337	0.197442612	1.231798262	-0.377660583	0.798177834	63.65762322	0.346100447	40.38528304	1559.523404	0.001085347
114	13657638	0	0	-2.429885336	1	0.17	0	1	0	0	0	120.2	234.3	596	1316.513	139.218	3.2	1.746799158	1.106663563	5.312	5.878596845	10.16423317	4.181115647	2.486951396	598.2686024	515.1779465	0.00942069	0.433012694	0.555555556	-0.282199883	4.561400241	0.375486135	0.007414778	2.714285714	-0.020920862	-0.020193244	0.003912806	490380.2432	21.96370091	0.166666667	0.006594102	0.834336053	-0.249995768	0.589751185	16.7401611	0.453703704	21.023555	629.5986395	0.033288473
115	13489792	0	1	0.627088168	0	0.81	0	0	1	1	0	930	110.1	2398	136.266	15.545	7.1	5.701397868	2.585067925	130.272	336.7619687	27.19491195	15.76160687	4.300722123	842.5123918	552.0955583	0.002567232	0	0.114790134	-0.030225608	2.466527043	0.644561424	0.000112232	53.68398268	-0.012421816	-0.042029973	0.023393175	2664500034	147.2984101	0.166582878	0.409264239	0.92160145	-0.300574722	0.730537547	31.95260791	0.31492284	38.75957322	878.3239606	0.00152628
116	13470584	0	1	1.241157527	0	4.66	1	1	0	1	1	131.5	227.2	873	78.641	58.189	13.3	11.77195221	3.77308553	612.032	2309.249083	41.50169562	27.82295837	3.52006661	858.3704443	541.1489829	0.00061092	0	0.224932501	-0.067523383	13.38802795	0.575841174	4.56E-05	256.1806515	-0.026012384	-0.022052159	0.003101171	18875184482	389.1164549	0.24479923	0.503180496	1.112154074	-0.305829658	0.891286463	131.712547	0.032700962	28.456818	3136.871886	0.00064351
117	13357041	0	0	0.455916276	1	3.22	1	1	1	1	1	269.2	283.1	1143	393.866	39.466	10	18.2344142	5.021536941	217.024	1089.794033	18.60369179	10.67571833	3.294548496	908.2398324	554.8954758	0.000336077	0	0.364716553	0.052094007	17.55604463	0.530916205	0.000128023	123.236136	-0.025131681	-0.018357841	0.006637396	5395835239	503.6045702	0.344040175	0.60626416	2.23574993	-0.295422854	0.799343154	33.95037665	0.117370699	53.50130855	766.9096045	0.001037982
118	13739695	0	0	-0.627106934	0	1.68	0	0	0	0	0	46.1	8.1	250	31.684	11.173	8.4	5.126845146	2.255244486	106.464	240.102349	31.21361599	18.03660755	3.957809042	846.3997522	525.1646275	0.001124409	0	0.213946193	0.667020335	1.585963591	0.645543718	8.93E-05	67.34423898	-0.017713447	-0.028023464	0.028451059	261838975.8	109.3326548	0.138395792	0.359627241	1.414853673	-0.315169878	0.795016619	36.35734666	0.364651715	31.34756784	1104.121748	0.002065635
119	13374522	1	1	3.755802929	0	3.89	0	0	1	1	1	297.6	240.5	687	242.377	86.183	12.4	16.00687445	1.828375502	427.936	782.427699	10.85268205	5.540194795	2.396686597	871.0755068	541.1489829	0.000442116	0	0.170224623	-0.069260174	11.04700209	0.536145984	0.000148488	681.6004843	-0.026835992	-0.020976994	0.000892973	14266487811	181.8323707	0.065795898	0.238974075	1.097944946	0	1	273.6130081	1	15.66520729	640.4748228	1.00E+06
120	13744656	1	0	-1.374554791	0	6.3	0	0	0	0	0	18.8	234.3	177	28.989	2.857	3.2	0.804635572	0.587616376	4.544	2.670128814	9.576907527	3.858463082	2.695081299	562.32004	474.072622	0.00372485	0.353553385	0.755102041	-0.539769456	2.187981995	0.631640244	0.004955833	3	-0.025119052	-0.018026277	0.004516727	457010.3231	15.91316314	0.333333333	0.33337445	0.208572227	0	1	15.40186891	1	29.83548248	387.030888	1.00E+06
121	13668650	0	0	0.113809176	0	1.18	0	0	0	1	0	52.3	71.3	1112	354.49	78.353	5	10.80518424	6.296855234	26.976	169.8639668	20.18610683	9.591536779	3.583144948	841.0278449	529.3257808	0.005007513	0.25	0.172839506	0.42210327	0.552312041	0.637125424	0.000259167	6.957446809	-0.014243276	-0.023986896	0.023521053	1871397.878	463.8861015	0.314315226	0.574942894	0.196366949	-0.169845524	0.7350842	324.2311447	0.018818115	2.593443326	2990.626059	0.007834418
122	13396927	0	1	1.37108844	1	4.72	0	1	1	1	1	855	125.7	1128	225.04	48.04	11.6	13.90793227	7.049284003	360.128	2538.644549	11.40122724	5.843740239	2.387391484	958.9763522	544.888706	0.000739481	0	0.166521628	-0.125699864	5.239246703	0.578054696	5.94E-05	539.4242796	-0.022697737	-0.033150472	0.003530491	1578422832	713.8021091	0.279616743	0.544553395	0.682817361	-0.223787736	0.874433011	352.6384939	0.012268793	6.601281099	3745.912481	0.00106562
123	13544418	0	0	0.519573704	0	8.13	0	1	0	1	1	149.8	429.9	387	112.7	14.3	11.9	4.38665347	1.080499282	335.168	362.1487834	5.415687156	2.069698751	1.778798962	1253.081033	665.2084105	0.000291666	0	0.153148214	-0.04399716	1.792868737	0.532811241	6.04E-05	723.6243154	-0.02395259	-0.032091693	0.01418775	5141837916	85.28183392	0.112300879	0.329171429	2.313888615	-0.405788455	0.868931708	46.88694713	0.150454734	62.924868	739.4964476	0.000949416
124	13486948	0	1	0.624552983	0	3.35	0	0	0	1	1	252.8	251.9	375	647.338	82.177	8.3	8.654690246	3.218603611	136.288	438.657049	17.1837863	10.06926622	3.120996043	959.4554757	601.8698644	0.00072559	0	0.1809	0.052231028	2.896686328	0.519690838	0.000375109	133.8354898	-0.026211861	-0.020585599	0.002783009	1155349949	232.8926359	0.226524628	0.48439506	1.249551633	-0.267350184	0.846561739	81.50203931	0.094739288	31.19341074	1746.153659	0.002091164
125	13679035	0	1	-0.302152893	0	5.99	0	1	1	1	1	490.8	377	801	19.99	26.99	8.1	5.864771231	1.925854991	254.688	490.492156	36.26749795	22.75864694	3.658043186	734.096945	529.3257808	0.001030984	0	0.130728837	-0.37243545	4.765363043	0.667141591	7.79E-05	113.1122195	-0.023571235	-0.02793017	0.014597176	7257373269	181.6154731	0.206086217	0.457487517	1.629148476	-0.385930242	0.918084633	74.1847155	0.05684402	82.22234247	1045.832428	0.001276979
126	13694072	0	0	-1.260825961	0	0.99	0	1	1	0	0	22.1	234.3	242	32.543	13.591	5.4	2.47898632	1.291120529	17.824	23.0129323	9.564937701	3.9997478	2.586944216	754.0514704	507.7984933	0.003762754	0.25	0.78125	0.77096381	5.151622472	0.519760623	0.001706863	15.44736842	-0.019829837	-0.025602225	0.014423893	1005926.912	30.78491306	0.111111111	0.191421627	1.436363244	-0.187317421	0.374114331	29.75659632	0.5	28.62896347	484.6464844	0.056135224
127	8270549	0	1	0.647546003	1	4.42	0	0	1	1	1	630	232.4	602	568.105	32.287	8.6	4.636822484	1.719652474	154.272	265.2942264	6.938008546	3.187913242	1.924559657	870.7522965	520.4474487	0.000489354	0.25	0.193987873	0.226243931	2.986894935	0.558007774	0.000124582	312.1949318	-0.025791003	-0.02320144	0.008261976	1451405469	97.23602242	0.099907415	0.30329278	1.609865211	-0.309658078	0.820473708	42.47800585	0.186603997	30.20853536	1226.475176	0.001704877
128	13738130	0	0	0.233152477	1	2	0	1	0	0	1	1340	223.2	2146	19.204	2.335	12.2	8.801389078	3.598939064	424.224	1526.756325	24.88087312	15.40476353	3.222751894	792.5164708	543.5944181	0.001282895	0	0.3915625	0.187516528	5.581175552	0.521337608	0.000227647	296.0230967	-0.020265631	-0.022238746	0.005383513	264919967.9	328.4389956	0.23771392	0.496719926	0.943244134	-0.262066054	0.880410295	125.3643994	0.070833342	44.20747892	1903.536559	0.000738485
129	13708685	1	0	-0.738899377	0	0.65	0	0	1	1	0	70.2	22.8	339	149.472	35.913	5.8	3.961993629	2.030550454	47.52	96.49175756	20.02291517	10.59274102	5.347987733	730.9871213	555.5712756	0.002434115	0	0.362265312	-0.245983497	5.368930791	0.626287139	0.000147504	29.61016949	-0.021000741	-0.016758563	0.007876998	18909861.31	67.28196598	0.118579882	0.314591801	1.157067378	-0.276027218	0.589923337	28.69306111	0.287037037	34.51008976	606.7753095	0.004661297
130	13476811	1	0	0.155279736	0	5.25	0	1	0	0	1	23.2	37.7	206	162.46	36.416	11.2	8.043919659	1.582106604	351.84	556.6483875	13.90694582	7.622760627	2.502913397	1008.30861	559.1272308	0.000440634	0	0.164763729	0.056555324	6.155266139	0.59877572	8.46E-05	325.9962264	-0.026147128	-0.020190834	0.001785038	3484814954	136.072235	0.147672641	0.375909356	5.439862285	-0.369708516	0.809607348	46.83530308	0.079374881	42.80994511	930.0372531	0.000660408
131	8652613	1	0	-2.075758359	0	5.95	0	0	0	0	0	17.4	27.8	231	13.703	2.068	13.7	2.416979403	1.362361455	60.928	83.00595873	9.810180937	4.472012804	2.543326584	968.9844411	563.208101	0.002297347	0	0.192156684	1.963233147	0.993755958	0.651725256	0.000203566	45.17142857	-0.011505561	-0.038445888	0.074063721	2297567.669	144.3360761	0.175542406	0.415032997	1.213142366	-0.422589499	0.767930185	37.1232346	0.450757576	35.40128797	916.6323529	0.003933183
132	13460271	0	0	-0.635266778	1	2.48	1	1	0	0	1	760	128	4061	67.3	51.141	11.6	5.148754135	2.1749055	391.744	852.0061802	41.68503812	26.20925894	3.50354061	956.9899117	556.1287568	0.000912438	0	0.218772827	-0.124166129	7.887677596	0.567544553	7.40E-05	112.0734177	-0.026619873	-0.026363898	0.009550657	288446325.7	191.5663832	0.195964826	0.451550378	0.879302434	-0.322494623	0.883343054	74.61318072	0.258389201	39.60179022	1790.855947	0.000899424
133	13733045	0	0	0.054038687	0	2.32	1	1	0	0	1	350.9	326.7	2663	21.197	39.056	11.8	12.32873049	3.664261855	272.288	997.734532	35.74224354	21.4217297	4.004159512	760.3424399	533.3729154	0.000782535	0	0.248275391	-0.244214699	7.169120565	0.568036262	5.04E-05	39.04923077	-0.021768725	-0.026551465	0.010582862	3517631798	389.1612971	0.24480812	0.505194401	0.586089832	-0.309189559	0.907490788	97.32123328	0.099307001	42.90528333	2763.35997	0.001257294
[truncated: 143 more columns]
